# Supplementary material for: Influence of LDL-Cholesterol Lowering on Coronary Plaque Progression of Non-Target Lesions in Patients Undergoing Percutaneous Coronary Intervention: Findings from a Retrospective Study
Source: J Clin Med. 2023 Jan 18;12(3):785. doi: 10.3390/jcm12030785 (PMC9917377; doi:10.3390/jcm12030785)
Supplement: Supplementary file 1 [file jcm-12-00785-s001.zip]

Archive with 1 entries (1 files):
- jcm-2123299-supplementary.pdf
